# Supplementary material for: Comprehensive Genomic Profiling for Precision Oncology: Analytical Validation and Clinical Utility in Solid Tumors
Source: Diagnostics (Basel). 2026 Apr 3;16(7):1087. doi: 10.3390/diagnostics16071087 (PMC13073334; doi:10.3390/diagnostics16071087)
Supplement: Supplementary file 1 [file diagnostics-16-01087-s001.zip]

Archive with 1 entries (1 files):
- diagnostics-4142351-supplementary.pdf
